# Supplementary material for: Electronic Structure Regulated Nickel-Cobalt Bimetal Phosphide Nanoneedles for Efficient Overall Water Splitting
Source: Molecules. 2024 Jan 31;29(3):657. doi: 10.3390/molecules29030657 (PMC10856751; doi:10.3390/molecules29030657)
Supplement: Supplementary file 1 [file molecules-29-00657-s001.zip]

Archive with 1 entries (1 files):
- molecules-2826080-supplementary.pdf
